# Supplementary material for: Differential expression of microRNAs in tomato leaves treated with different light qualities
Source: BMC Genomics. 2020 Jan 13;21:37. doi: 10.1186/s12864-019-6440-4 (PMC6958596; doi:10.1186/s12864-019-6440-4)
Supplement: Supplementary file 1 — Additional file 1: Table S1. Member numbers of known miRNAs in each miRNA family. [file 12864_2019_6440_MOESM1_ESM.xls]

## Sheet: Sheet1
Family	Number of members
MIR482	7
MIR171_1	5
MIR156	5
MIR9471	4
MIR169_1	4
MIR164	4
MIR390	4
MIR159	4
MIR168	4
MIR1919	4
MIR166	4
MIR396	3
MIR167_1	3
MIR395	3
MIR6027	2
MIR403	2
MIR172	2
MIR394	2
MIR5302	2
MIR477	1
MIR833	1
MIR6023	1
MIR1120	1
MIR397	1
MIR399	1
MIR1516	1
MIR319	1
MIR4376	1
MIR6024	1
MIR5303	1
MIR160	1
MIR5304	1
MIR6022	1
MIR6026	1
MIR162_1	1
MIR8167	1
MIR169_2	1
MIR5208	1
MIR5160	1
