# Supplementary material for: Differential expression of microRNAs in tomato leaves treated with different light qualities
Source: BMC Genomics. 2020 Jan 13;21:37. doi: 10.1186/s12864-019-6440-4 (PMC6958596; doi:10.1186/s12864-019-6440-4)
Supplement: Supplementary file 2 — Additional file 2: Table S2. Count of miRNA in each sample. [file 12864_2019_6440_MOESM2_ESM.xls]

## Sheet: Sheet1
miRNA	Count
	S01	S02	S03	S04	S05	S06
sly-miR156a	2353	1612	2806	2912	2255	1943
sly-miR156b	2222	1485	2623	2777	2142	1821
sly-miR156c	2222	1485	2623	2777	2142	1821
sly-miR156d-3p	28	18	21	16	17	19
sly-miR156d-5p	533	257	548	481	371	302
sly-miR156e-3p	8	3	15	5	4	6
sly-miR156e-5p	43	28	45	26	22	12
sly-miR159	181400	100938	128779	139062	141531	108967
sly-miR160a	62	23	46	42	60	36
sly-miR162	30637	17654	24396	29066	26732	21383
sly-miR164a-3p	60	36	65	77	69	85
sly-miR164a-5p	386	242	323	314	306	266
sly-miR164b-3p	21	12	13	14	10	10
sly-miR164b-5p	380	238	320	309	304	261
sly-miR166a	90973	57514	84880	79776	82643	76282
sly-miR166b	82756	51878	80804	76085	78337	72118
sly-miR166c-3p	32218	20179	25618	25230	27366	20258
sly-miR166c-5p	2043	1245	1812	1771	1487	1251
sly-miR167a	4224	2424	3692	4536	4380	3460
sly-miR167b-3p	53	15	27	33	27	21
sly-miR167b-5p	278	166	266	264	191	227
sly-miR168a-3p	2667	1737	2065	2407	2236	2203
sly-miR168a-5p	3518	2158	3509	4120	4153	2932
sly-miR168b-3p	2787	2033	2987	2630	2615	2308
sly-miR168b-5p	3543	2171	3532	4147	4178	2941
sly-miR169b	0	0	0	0	0	1
sly-miR169c	4	0	2	0	0	0
sly-miR169d	0	0	3	0	0	1
sly-miR169e-3p	371	196	337	357	403	253
sly-miR169e-5p	0	0	0	0	1	1
sly-miR171a	148	118	139	110	120	99
sly-miR171b	75	64	59	55	50	46
sly-miR171c	34	28	39	30	27	28
sly-miR171d	51	32	69	47	38	52
sly-miR171e	208	137	195	167	212	98
sly-miR172a	3010	2018	2268	2470	2430	2187
sly-miR172b	3010	2018	2268	2470	2431	2187
sly-miR1916	69	50	72	89	90	69
sly-miR1917	3	5	6	5	5	4
sly-miR1918	14	8	8	6	6	6
sly-miR1919a	210	115	194	213	199	156
sly-miR1919b	210	115	194	213	199	156
sly-miR1919c-3p	210	115	194	213	199	156
sly-miR1919c-5p	2410	1427	2082	2124	2199	2038
sly-miR319a	72	39	51	68	30	30
sly-miR319b	390	246	272	254	216	171
sly-miR319c-3p	3403	2100	3055	2605	1834	2013
sly-miR319c-5p	1	3	7	7	7	3
sly-miR390a-3p	141	83	103	102	69	63
sly-miR390a-5p	144	123	192	167	164	137
sly-miR390b-3p	40	31	52	37	37	33
sly-miR390b-5p	87	66	88	65	81	71
sly-miR394-3p	8	10	6	1	4	0
sly-miR394-5p	1201	677	917	879	865	631
sly-miR395a	244	197	306	324	232	275
sly-miR395b	245	202	306	324	232	275
sly-miR396a-3p	13140	5624	7633	12566	11566	9496
sly-miR396a-5p	16066	8388	11824	15047	14885	11077
sly-miR396b	45550	24538	28442	30836	38387	25487
sly-miR397	1961	877	1288	2419	2119	1260
sly-miR399	3	1	4	0	3	3
sly-miR403-3p	1338	788	1039	1166	1151	816
sly-miR403-5p	557	382	525	613	539	526
sly-miR4376	3620	1886	3194	2970	3341	2362
sly-miR477-3p	242	130	260	231	135	187
sly-miR477-5p	64	15	23	17	36	26
sly-miR482a	4140	2327	2334	2159	2263	2019
sly-miR482b	6423	3241	4828	5023	6818	4436
sly-miR482c	650	463	521	598	592	453
sly-miR482d-3p	581	374	460	492	505	438
sly-miR482d-5p	22	6	9	13	15	17
sly-miR482e-3p	14938	7955	10927	12471	14015	10343
sly-miR482e-5p	3090	1840	2398	2957	2701	2789
sly-miR5300	1783	1090	1884	1936	1577	1641
sly-miR5302a	0	0	0	0	0	1
sly-miR5302b-5p	8	9	5	2	7	5
sly-miR5303	24	15	24	39	14	25
sly-miR5304	76	50	68	52	71	48
sly-miR6022	12744	7222	9479	11952	12492	9522
sly-miR6023	9	7	13	8	5	12
sly-miR6024	2848	1473	2004	1921	2614	1488
sly-miR6026	427	238	373	487	387	314
sly-miR6027-3p	6227	3906	5624	6313	5655	5287
sly-miR6027-5p	1868	966	1256	1629	1513	1405
sly-miR9469-3p	24	9	15	12	18	14
sly-miR9469-5p	1	0	2	1	0	1
sly-miR9470-3p	12409	7617	10357	10086	9991	8871
sly-miR9470-5p	33	18	18	22	15	20
sly-miR9471a-3p	20858	10558	17512	21923	16787	15225
sly-miR9471a-5p	147	62	120	101	97	106
sly-miR9471b-3p	54485	29686	43730	50835	41917	37765
sly-miR9471b-5p	49	31	49	43	55	42
sly-miR9472-3p	0	0	1	1	0	2
sly-miR9472-5p	185	105	99	130	132	94
sly-miR9473-3p	2	0	0	0	0	2
sly-miR9473-5p	1876	892	612	1010	1071	790
sly-miR9474-3p	22	10	7	20	11	18
sly-miR9474-5p	72	24	52	94	73	67
sly-miR9475-3p	61	40	65	70	51	56
sly-miR9475-5p	12020	7551	10310	8694	10812	7285
sly-miR9476-3p	989	530	657	853	855	718
sly-miR9476-5p	112	53	96	84	66	77
sly-miR9477-3p	2	5	1	0	1	1
sly-miR9477-5p	12	7	6	9	13	8
sly-miR9478-3p	38	30	29	38	40	39
sly-miR9478-5p	3	1	1	0	1	0
sly-miR9479-3p	57	29	70	52	53	54
sly-miR9479-5p	4	4	8	10	6	10
unconservative_10_38206	704	401	550	861	605	645
unconservative_10_39101	1711	1130	978	705	1400	969
unconservative_10_39307	17011	11994	14212	11735	15065	12314
unconservative_10_40124	71590	49434	69286	61094	68792	60638
unconservative_10_40370	145	110	158	109	119	143
unconservative_10_40380	518	650	372	384	811	327
unconservative_10_40992	46	27	46	48	52	50
unconservative_10_41305	20088	14868	20781	18393	19870	17817
unconservative_10_41327	78	38	69	66	84	67
unconservative_10_41350	361	172	265	350	332	313
unconservative_11_41811	676	432	576	615	752	582
unconservative_11_42062	225	127	264	204	145	159
unconservative_11_42372	4078	2828	3513	3083	3665	2858
unconservative_11_42556	69	38	67	51	78	55
unconservative_11_42845	3593	2364	2798	2875	3137	2403
unconservative_11_43159	495	352	377	464	489	374
unconservative_11_43490	434	247	343	315	388	270
unconservative_11_44085	173	119	123	110	118	129
unconservative_11_44711	12158	4059	4719	8245	10669	8205
unconservative_11_44737	234	150	214	192	215	204
unconservative_12_45982	78	69	67	53	84	94
unconservative_12_46951	278	205	259	211	290	171
unconservative_12_47075	8740	4125	3474	4686	6622	4472
unconservative_12_47463	463	212	374	462	328	275
unconservative_12_48009	1007	512	463	647	1011	589
unconservative_12_48276	73990	46864	57481	47221	52642	32563
unconservative_1_1027	6821	4917	6074	7108	6981	6629
unconservative_1_1053	39	31	26	38	41	34
unconservative_1_1102	144	97	171	128	148	156
unconservative_1_1220	92	39	31	73	72	64
unconservative_1_1767	40	29	22	12	32	14
unconservative_1_2018	40	35	50	39	56	49
unconservative_1_2025	838	608	945	818	915	752
unconservative_1_2341	496	317	407	421	500	428
unconservative_1_2724	176	95	151	173	179	133
unconservative_1_301	87	37	25	88	55	77
unconservative_1_3183	100	61	83	75	94	86
unconservative_1_3188	512	271	399	357	423	381
unconservative_1_3653	46	35	49	59	53	43
unconservative_1_3695	361	283	393	267	298	278
unconservative_1_3796	120434	82593	101542	96394	112567	92843
unconservative_1_495	89560	62412	84238	75299	84801	73821
unconservative_1_5200	1985	847	1085	1752	2064	1336
unconservative_1_540	118	61	137	123	95	181
unconservative_1_592	97	77	118	95	131	116
unconservative_1_603	129	102	108	162	99	159
unconservative_1_80	143	80	150	96	128	117
unconservative_1_81	604	386	564	718	574	666
unconservative_2_10251	5821	3481	4253	4893	4769	4510
unconservative_2_6277	113	73	110	125	128	85
unconservative_2_7214	105	91	95	73	79	100
unconservative_2_7765	880	602	789	840	883	735
unconservative_2_8145	15772	11084	14150	13555	14214	12396
unconservative_2_8438	56	32	58	45	50	50
unconservative_2_8441	2295	1464	2164	1905	1634	1579
unconservative_2_8910	778	594	701	602	751	734
unconservative_3_10521	110	64	78	93	120	82
unconservative_3_11777	578	450	595	510	521	510
unconservative_3_11949	44	15	19	19	27	26
unconservative_3_12263	73991	46861	57479	47218	52639	32564
unconservative_3_13108	2572	1920	2415	2269	2457	2169
unconservative_3_13215	1116	848	1133	1058	1110	969
unconservative_3_14046	2723	2019	2524	2334	2610	2390
unconservative_3_14620	367	208	250	278	166	151
unconservative_4_15523	14649	9614	11845	13444	12563	12634
unconservative_4_16257	22	20	17	31	23	25
unconservative_4_16478	197	92	134	141	144	168
unconservative_4_16722	333	277	430	289	383	307
unconservative_4_16779	40	21	16	25	27	46
unconservative_4_16913	104	76	55	65	73	35
unconservative_4_16948	67	60	75	90	76	78
unconservative_4_17200	188	109	151	185	170	137
unconservative_4_17338	43	27	29	37	29	22
unconservative_4_17652	225	163	191	206	244	172
unconservative_4_17723	56715	38659	51213	48987	53476	45477
unconservative_4_18179	3892	2676	2808	2338	2849	2849
unconservative_5_19254	36	27	38	35	39	27
unconservative_5_19580	9	22	25	32	28	32
unconservative_5_20091	1642	1230	1453	1258	1493	1297
unconservative_5_20101	7192	4098	6340	6432	7207	4778
unconservative_5_20139	33511	21964	30375	27379	31574	25659
unconservative_5_20287	105	56	55	115	69	59
unconservative_5_20722	288	220	307	296	271	220
unconservative_5_20825	1248	569	695	1068	933	862
unconservative_5_20953	786	564	940	987	869	770
unconservative_5_21557	222	151	180	224	190	255
unconservative_5_21729	290	227	254	186	261	312
unconservative_5_22112	32	24	50	36	39	50
unconservative_6_22325	5124	3051	3650	4210	4200	3873
unconservative_6_22512	54	43	63	72	79	77
unconservative_6_22669	135	119	171	136	136	149
unconservative_6_24432	63	36	41	49	70	34
unconservative_6_24481	806	523	756	906	758	834
unconservative_6_24511	393	155	140	272	294	244
unconservative_6_24526	391	272	369	381	407	370
unconservative_6_24844	5124	3051	3650	4210	4200	3873
unconservative_6_24948	205	130	180	139	166	173
unconservative_6_25655	141	89	116	98	131	111
unconservative_6_25775	47	37	48	47	21	39
unconservative_6_26141	635	342	423	633	559	567
unconservative_6_26249	353	178	277	326	320	319
unconservative_6_26315	1468	1103	1393	1203	1393	1096
unconservative_6_26355	112	112	159	109	116	126
unconservative_7_26871	94	70	80	87	89	77
unconservative_7_27375	19	28	25	28	28	22
unconservative_7_27376	19	28	25	28	28	22
unconservative_7_27642	77	69	60	86	129	82
unconservative_7_28377	365	218	357	279	323	284
unconservative_7_28560	1777	1030	1158	1125	1802	998
unconservative_7_28581	95	65	76	63	47	63
unconservative_7_28717	109	56	68	96	90	87
unconservative_7_28819	44	41	48	48	51	57
unconservative_7_29408	5273	3557	5384	5240	5218	4428
unconservative_7_29491	7455	5570	6620	6159	6923	6395
unconservative_8_30635	220	129	207	206	229	193
unconservative_8_30807	181	107	158	184	190	155
unconservative_8_31295	345	254	292	318	407	337
unconservative_8_31451	31	28	44	37	53	51
unconservative_8_31634	231	171	290	233	261	267
unconservative_8_32314	255	128	161	205	234	201
unconservative_8_32551	25843	18101	22234	19436	22201	18517
unconservative_8_33147	97	61	83	137	124	100
unconservative_8_33268	237	155	198	167	225	238
unconservative_8_33466	2755	1672	1933	2336	2225	2142
unconservative_8_34219	83	42	54	48	72	43
unconservative_9_34439	10693	7475	10506	11051	10734	9888
unconservative_9_34679	2779	1944	2534	2702	2574	2471
unconservative_9_35275	551	220	420	573	624	722
unconservative_9_35284	272	187	224	249	241	237
unconservative_9_35351	262	170	189	310	241	257
unconservative_9_35491	35	17	32	22	11	26
unconservative_9_35511	117096	80505	99383	93877	109362	90395
unconservative_9_35664	258	226	273	294	263	339
unconservative_9_35799	5935	3926	4793	5199	4701	4860
unconservative_9_36995	206	149	166	129	186	165
unconservative_9_36998	8359	6125	7760	8327	8297	6811
unconservative_9_37129	26	14	34	36	52	28
unconservative_9_37132	766	614	795	816	717	938
unconservative_9_37307	147	130	129	116	195	107
unconservative_9_37528	143	113	136	134	166	121
unconservative_SL2.40sc04747_49410	9105	5774	6635	8759	8902	9261
