# Supplementary material for: Differential expression of microRNAs in tomato leaves treated with different light qualities
Source: BMC Genomics. 2020 Jan 13;21:37. doi: 10.1186/s12864-019-6440-4 (PMC6958596; doi:10.1186/s12864-019-6440-4)
Supplement: Supplementary file 3 — Additional file 3: Table S3. Member number of Novel-miRNAs in each miRNA family. [file 12864_2019_6440_MOESM3_ESM.xls]

## Sheet: Sheet1
Family	Number of members
MIR398	9
MIR5303	4
MIR400	4
MIR171_1	2
MIR8709	2
MIR1520	2
MIR9563	2
MIR7997	2
MIR6288	2
MIR172	2
MIR838	2
MIR159	2
MIR869	1
MIR1882	1
MIR6152	1
MIR403	1
MIR2655	1
MIR5067	1
MIR5148	1
MIR1319	1
MIR393	1
MIR5037	1
MIR397	1
MIR6149	1
MIR858	1
MIR6440	1
MIR399	1
MIR5780	1
MIR1862	1
MIR156	1
MIR6234	1
MIR4243	1
MIR408	1
MIR167_1	1
MIR5272	1
MIR8024	1
MIR7123	1
MIR6140	1
MIR1886	1
MIR8005	1
MIR4348	1
MIR8007	1
MIR477	1
MIR6026	1
MIR6459	1
MIR2587	1
MIR9555	1
MIR2873	1
MIR319	1
MIR405	1
MIR6135	1
MIR837	1
MIR166	1
MIR8674	1
MIR861	1
MIR8552	1
