# Supplementary material for: Differential expression of microRNAs in tomato leaves treated with different light qualities
Source: BMC Genomics. 2020 Jan 13;21:37. doi: 10.1186/s12864-019-6440-4 (PMC6958596; doi:10.1186/s12864-019-6440-4)
Supplement: Supplementary file 4 — Additional file 4: Table S4. The expression level of miRNA. [file 12864_2019_6440_MOESM4_ESM.xls]

## Sheet: Sheet1
The expression level of differentially expressed miRNA
#miRNA ID	S01	S02	S03	S04	S05	S06	P value	FDR	log2FC	regulated
sly-miR156e-3p	5.03	3	11.33	3.82	2.87	5.22	0.211723	0.773733	-0.779818	down
sly-miR156e-5p	27.02	27.97	34	19.86	15.76	10.45	0.000780016	0.048556	-0.967278	down
sly-miR169b	0	0	0	0	0	0.87	1	1	1.87179	up
sly-miR169c	2.51	0	1.51	0	0	0	0.0344424	0.450173	-4.08234	down
sly-miR169d	0	0	2.27	0	0	0.87	0.631423	0.90142	-1.30532	down
sly-miR169e-5p	0	0	0	0	0.72	0.87	0.504189	0.851525	2.65758	up
sly-miR1918	8.8	7.99	6.04	4.58	4.3	5.22	0.145053	0.662638	-0.73635	down
sly-miR394-3p	5.03	9.99	4.53	0.76	2.87	0	0.000981316	0.0488695	-2.21928	down
sly-miR5302a	0	0	0	0	0	0.87	1	1	1.8716	up
sly-miR5302b-5p	5.03	8.99	3.78	1.53	5.02	4.35	0.233834	0.773733	-0.666817	down
sly-miR9472-3p	0	0	0.76	0.76	0	1.74	0.630442	0.90142	1.28691	up
sly-miR9474-5p	45.24	23.98	39.29	71.79	52.3	58.33	0.00585189	0.161902	0.679288	up
sly-miR9477-3p	1.26	5	0.76	0	0.72	0.87	0.123577	0.661573	-1.85094	down
sly-miR9478-5p	1.88	1	0.76	0	0.72	0	0.227498	0.773733	-1.97589	down
sly-miR9479-5p	2.51	4	6.04	7.64	4.3	8.71	0.207957	0.773733	0.672729	up
unconservative_1_1767	25.13	28.97	16.62	9.16	22.93	12.19	0.0672074	0.487844	-0.68328	down
unconservative_1_301	54.66	36.96	18.89	67.21	39.41	67.04	0.0814936	0.520305	0.591543	up
unconservative_5_19580	5.65	21.98	18.89	24.44	20.06	27.86	0.114268	0.64981	0.644613	up
unconservative_9_35275	346.21	219.79	317.31	437.61	447.07	628.61	0.000437594	0.0395003	0.729839	up
unconservative_9_37129	16.34	13.99	25.69	27.49	37.26	24.38	0.0447042	0.469856	0.629508	up
