# Supplementary material for: Differential expression of microRNAs in tomato leaves treated with different light qualities
Source: BMC Genomics. 2020 Jan 13;21:37. doi: 10.1186/s12864-019-6440-4 (PMC6958596; doi:10.1186/s12864-019-6440-4)
Supplement: Supplementary file 5 — Additional file 5: Table S5. GO enrichment analysis. [file 12864_2019_6440_MOESM5_ESM.xls]

## Sheet: BP
GO.ID	Term	Annotated	Significant	Expected	KS
GO:0006259	DNA metabolic process	15	2	0.45	0.0004
GO:0051716	cellular response to stimulus	26	1	0.78	0.0404
GO:0043412	macromolecule modification	24	1	0.72	0.086
GO:0007154	cell communication	23	0	0.69	0.0964
GO:0033554	cellular response to stress	8	1	0.24	0.1081
GO:0006468	protein phosphorylation	17	0	0.51	0.1087
GO:0034660	ncRNA metabolic process	6	1	0.18	0.111
GO:0006464	cellular protein modification process	20	1	0.6	0.1147
GO:0036211	protein modification process	20	1	0.6	0.1147
GO:0007165	signal transduction	22	0	0.66	0.1268
GO:0023052	signaling	22	0	0.66	0.1268
GO:0044700	single organism signaling	22	0	0.66	0.1268
GO:0009056	catabolic process	32	0	0.97	0.1329
GO:0044248	cellular catabolic process	31	0	0.94	0.1534
GO:0006412	translation	9	1	0.27	0.1557
GO:0008152	metabolic process	180	5	5.43	0.1565
GO:0006396	RNA processing	7	1	0.21	0.1689
GO:1901575	organic substance catabolic process	30	0	0.91	0.1766
GO:0044267	cellular protein metabolic process	33	1	1	0.1783
GO:0055085	transmembrane transport	15	1	0.45	0.179
GO:0019439	aromatic compound catabolic process	24	0	0.72	0.193
GO:1901361	organic cyclic compound catabolic proces...	24	0	0.72	0.193
GO:0005975	carbohydrate metabolic process	10	0	0.3	0.2162
GO:0050794	regulation of cellular process	58	1	1.75	0.2489
GO:0034655	nucleobase-containing compound catabolic...	9	0	0.27	0.2489
GO:0072523	purine-containing compound catabolic pro...	9	0	0.27	0.2489
GO:0009164	nucleoside catabolic process	9	0	0.27	0.2489
GO:0046434	organophosphate catabolic process	9	0	0.27	0.2489
GO:0009166	nucleotide catabolic process	9	0	0.27	0.2489
GO:0046130	purine ribonucleoside catabolic process	9	0	0.27	0.2489
GO:0009261	ribonucleotide catabolic process	9	0	0.27	0.2489
GO:0009154	purine ribonucleotide catabolic process	9	0	0.27	0.2489
GO:1901292	nucleoside phosphate catabolic process	9	0	0.27	0.2489
GO:0006152	purine nucleoside catabolic process	9	0	0.27	0.2489
GO:0044270	cellular nitrogen compound catabolic pro...	9	0	0.27	0.2489
GO:0009143	nucleoside triphosphate catabolic proces...	9	0	0.27	0.2489
GO:0046700	heterocycle catabolic process	9	0	0.27	0.2489
GO:0009146	purine nucleoside triphosphate catabolic...	9	0	0.27	0.2489
GO:0042454	ribonucleoside catabolic process	9	0	0.27	0.2489
GO:1901658	glycosyl compound catabolic process	9	0	0.27	0.2489
GO:1901136	carbohydrate derivative catabolic proces...	9	0	0.27	0.2489
GO:0009203	ribonucleoside triphosphate catabolic pr...	9	0	0.27	0.2489
GO:0009207	purine ribonucleoside triphosphate catab...	9	0	0.27	0.2489
GO:0006195	purine nucleotide catabolic process	9	0	0.27	0.2489
GO:0071704	organic substance metabolic process	157	3	4.74	0.2526
GO:0044712	single-organism catabolic process	27	0	0.81	0.2645
GO:0032259	methylation	6	0	0.18	0.2666
GO:0006807	nitrogen compound metabolic process	90	3	2.72	0.287
GO:0046274	lignin catabolic process	15	0	0.45	0.3067
GO:0009808	lignin metabolic process	15	0	0.45	0.3067
GO:0009698	phenylpropanoid metabolic process	15	0	0.45	0.3067
GO:0046271	phenylpropanoid catabolic process	15	0	0.45	0.3067
GO:0044238	primary metabolic process	138	3	4.16	0.3095
GO:0043170	macromolecule metabolic process	106	3	3.2	0.3467
GO:0010467	gene expression	59	1	1.78	0.3493
GO:0044260	cellular macromolecule metabolic process	101	3	3.05	0.363
GO:0006811	ion transport	11	1	0.33	0.3805
GO:0044765	single-organism transport	23	1	0.69	0.4049
GO:0009169	purine ribonucleoside monophosphate cata...	7	0	0.21	0.4331
GO:0009158	ribonucleoside monophosphate catabolic p...	7	0	0.21	0.4331
GO:0009125	nucleoside monophosphate catabolic proce...	7	0	0.21	0.4331
GO:0009128	purine nucleoside monophosphate cataboli...	7	0	0.21	0.4331
GO:0006200	ATP catabolic process	7	0	0.21	0.4331
GO:0044699	single-organism process	127	4	3.83	0.4419
GO:0019748	secondary metabolic process	16	0	0.48	0.4472
GO:0051179	localization	35	3	1.06	0.451
GO:0006139	nucleobase-containing compound metabolic...	78	3	2.35	0.4664
GO:0065007	biological regulation	65	1	1.96	0.4678
GO:0044085	cellular component biogenesis	12	1	0.36	0.4713
GO:0050789	regulation of biological process	62	1	1.87	0.4854
GO:0006812	cation transport	9	1	0.27	0.4926
GO:0044707	single-multicellular organism process	36	1	1.09	0.4938
GO:1901565	organonitrogen compound catabolic proces...	10	0	0.3	0.4943
GO:0009888	tissue development	11	0	0.33	0.497
GO:0044723	single-organism carbohydrate metabolic p...	7	0	0.21	0.5115
GO:0034641	cellular nitrogen compound metabolic pro...	82	3	2.47	0.5131
GO:0046483	heterocycle metabolic process	82	3	2.47	0.5131
GO:0090304	nucleic acid metabolic process	64	3	1.93	0.5149
GO:0048513	organ development	19	1	0.57	0.5176
GO:0006355	regulation of transcription, DNA-templat...	37	1	1.12	0.518
GO:2001141	regulation of RNA biosynthetic process	37	1	1.12	0.518
GO:0051252	regulation of RNA metabolic process	37	1	1.12	0.518
GO:0051234	establishment of localization	33	3	1	0.5198
GO:0010468	regulation of gene expression	40	1	1.21	0.5301
GO:0009628	response to abiotic stimulus	8	0	0.24	0.551
GO:0034645	cellular macromolecule biosynthetic proc...	60	1	1.81	0.5547
GO:0009059	macromolecule biosynthetic process	60	1	1.81	0.5547
GO:0016051	carbohydrate biosynthetic process	6	0	0.18	0.5643
GO:0048507	meristem development	8	0	0.24	0.5659
GO:0048856	anatomical structure development	35	1	1.06	0.5724
GO:0007275	multicellular organismal development	35	1	1.06	0.5724
GO:2000026	regulation of multicellular organismal d...	8	0	0.24	0.5809
GO:0019538	protein metabolic process	42	1	1.27	0.5908
GO:0019219	regulation of nucleobase-containing comp...	38	1	1.15	0.5934
GO:0031326	regulation of cellular biosynthetic proc...	38	1	1.15	0.5934
GO:0010556	regulation of macromolecule biosynthetic...	38	1	1.15	0.5934
GO:0009889	regulation of biosynthetic process	38	1	1.15	0.5934
GO:2000112	regulation of cellular macromolecule bio...	38	1	1.15	0.5934
GO:0051171	regulation of nitrogen compound metaboli...	38	1	1.15	0.5934
GO:1902589	single-organism organelle organization	6	1	0.18	0.5988
GO:0060255	regulation of macromolecule metabolic pr...	44	1	1.33	0.6106
GO:0003006	developmental process involved in reprod...	25	0	0.75	0.6108
GO:0030154	cell differentiation	10	1	0.3	0.6147
GO:0016070	RNA metabolic process	50	1	1.51	0.622
GO:0048519	negative regulation of biological proces...	6	0	0.18	0.6248
GO:0031323	regulation of cellular metabolic process	43	1	1.3	0.6256
GO:0080090	regulation of primary metabolic process	43	1	1.3	0.6256
GO:0098660	inorganic ion transmembrane transport	7	1	0.21	0.6311
GO:0098662	inorganic cation transmembrane transport	7	1	0.21	0.6311
GO:0098655	cation transmembrane transport	7	1	0.21	0.6311
GO:0034220	ion transmembrane transport	7	1	0.21	0.6311
GO:0044767	single-organism developmental process	37	1	1.12	0.6317
GO:0032501	multicellular organismal process	37	1	1.12	0.6317
GO:0032502	developmental process	37	1	1.12	0.6317
GO:0006629	lipid metabolic process	7	0	0.21	0.6391
GO:0006810	transport	32	2	0.97	0.6396
GO:0048731	system development	30	1	0.91	0.6401
GO:0048608	reproductive structure development	22	0	0.66	0.6412
GO:0061458	reproductive system development	22	0	0.66	0.6412
GO:0016310	phosphorylation	24	0	0.72	0.6539
GO:0032787	monocarboxylic acid metabolic process	6	0	0.18	0.655
GO:0006508	proteolysis	11	0	0.33	0.6557
GO:0044237	cellular metabolic process	157	3	4.74	0.6663
GO:0048367	shoot system development	19	1	0.57	0.672
GO:0022414	reproductive process	27	0	0.81	0.6733
GO:0044249	cellular biosynthetic process	78	1	2.35	0.6808
GO:0044763	single-organism cellular process	101	3	3.05	0.7107
GO:0009987	cellular process	179	4	5.4	0.712
GO:1901576	organic substance biosynthetic process	79	1	2.38	0.726
GO:0048869	cellular developmental process	13	1	0.39	0.732
GO:0009887	organ morphogenesis	6	1	0.18	0.7351
GO:0009965	leaf morphogenesis	6	1	0.18	0.7351
GO:0044255	cellular lipid metabolic process	6	0	0.18	0.7392
GO:0006351	transcription, DNA-templated	43	1	1.3	0.7423
GO:0032774	RNA biosynthetic process	43	1	1.3	0.7423
GO:0051239	regulation of multicellular organismal p...	9	0	0.27	0.7446
GO:0019222	regulation of metabolic process	46	1	1.39	0.7454
GO:0042221	response to chemical	25	0	0.75	0.765
GO:0048366	leaf development	7	1	0.21	0.771
GO:0010016	shoot system morphogenesis	10	1	0.3	0.7753
GO:0009058	biosynthetic process	84	1	2.53	0.7843
GO:0044283	small molecule biosynthetic process	14	0	0.42	0.786
GO:1901566	organonitrogen compound biosynthetic pro...	14	0	0.42	0.786
GO:0044710	single-organism metabolic process	81	3	2.44	0.7883
GO:1901605	alpha-amino acid metabolic process	8	0	0.24	0.799
GO:0048522	positive regulation of cellular process	8	1	0.24	0.799
GO:0048518	positive regulation of biological proces...	8	1	0.24	0.799
GO:0009791	post-embryonic development	23	0	0.69	0.8008
GO:0016043	cellular component organization	19	1	0.57	0.804
GO:0071840	cellular component organization or bioge...	25	1	0.75	0.8058
GO:0008652	cellular amino acid biosynthetic process	8	0	0.24	0.825
GO:0040007	growth	8	0	0.24	0.825
GO:0048589	developmental growth	8	0	0.24	0.825
GO:0044281	small molecule metabolic process	35	0	1.06	0.826
GO:0051641	cellular localization	12	1	0.36	0.8285
GO:0007049	cell cycle	8	0	0.24	0.8375
GO:0048583	regulation of response to stimulus	6	0	0.18	0.8393
GO:0051649	establishment of localization in cell	10	1	0.3	0.8399
GO:0006996	organelle organization	10	1	0.3	0.8399
GO:0046128	purine ribonucleoside metabolic process	14	0	0.42	0.8567
GO:0072521	purine-containing compound metabolic pro...	14	0	0.42	0.8567
GO:0006163	purine nucleotide metabolic process	14	0	0.42	0.8567
GO:0009150	purine ribonucleotide metabolic process	14	0	0.42	0.8567
GO:0009259	ribonucleotide metabolic process	14	0	0.42	0.8567
GO:0009116	nucleoside metabolic process	14	0	0.42	0.8567
GO:0009119	ribonucleoside metabolic process	14	0	0.42	0.8567
GO:0009141	nucleoside triphosphate metabolic proces...	14	0	0.42	0.8567
GO:0009144	purine nucleoside triphosphate metabolic...	14	0	0.42	0.8567
GO:0019693	ribose phosphate metabolic process	14	0	0.42	0.8567
GO:0042278	purine nucleoside metabolic process	14	0	0.42	0.8567
GO:0009205	purine ribonucleoside triphosphate metab...	14	0	0.42	0.8567
GO:0009199	ribonucleoside triphosphate metabolic pr...	14	0	0.42	0.8567
GO:0022402	cell cycle process	7	0	0.21	0.8569
GO:0044271	cellular nitrogen compound biosynthetic ...	51	1	1.54	0.8599
GO:0034654	nucleobase-containing compound biosynthe...	48	1	1.45	0.8607
GO:0050896	response to stimulus	69	1	2.08	0.865
GO:1901360	organic cyclic compound metabolic proces...	99	3	2.99	0.8769
GO:0006793	phosphorus metabolic process	43	1	1.3	0.8801
GO:0006796	phosphate-containing compound metabolic ...	43	1	1.3	0.8801
GO:0010033	response to organic substance	14	0	0.42	0.887
GO:0048827	phyllome development	14	1	0.42	0.8891
GO:0016053	organic acid biosynthetic process	12	0	0.36	0.8953
GO:0046394	carboxylic acid biosynthetic process	12	0	0.36	0.8953
GO:0006520	cellular amino acid metabolic process	12	0	0.36	0.8953
GO:0009653	anatomical structure morphogenesis	15	1	0.45	0.8976
GO:0018130	heterocycle biosynthetic process	52	1	1.57	0.9057
GO:0055114	oxidation-reduction process	33	1	1	0.9145
GO:0010035	response to inorganic substance	7	0	0.21	0.9168
GO:0019637	organophosphate metabolic process	19	0	0.57	0.9191
GO:0006725	cellular aromatic compound metabolic pro...	97	3	2.93	0.9222
GO:1901564	organonitrogen compound metabolic proces...	28	0	0.84	0.9296
GO:0090407	organophosphate biosynthetic process	7	0	0.21	0.9336
GO:0009733	response to auxin	7	0	0.21	0.9436
GO:1901607	alpha-amino acid biosynthetic process	6	0	0.18	0.9476
GO:0044711	single-organism biosynthetic process	29	1	0.88	0.9566
GO:0001101	response to acid chemical	7	0	0.21	0.9612
GO:0071554	cell wall organization or biogenesis	7	0	0.21	0.9612
GO:0007010	cytoskeleton organization	6	0	0.18	0.9676
GO:1901362	organic cyclic compound biosynthetic pro...	54	1	1.63	0.9714
GO:0051301	cell division	6	0	0.18	0.9727
GO:0043436	oxoacid metabolic process	17	0	0.51	0.9729
GO:0019752	carboxylic acid metabolic process	17	0	0.51	0.9729
GO:0006082	organic acid metabolic process	17	0	0.51	0.9729
GO:0009161	ribonucleoside monophosphate metabolic p...	12	0	0.36	0.975
GO:0009167	purine ribonucleoside monophosphate meta...	12	0	0.36	0.975
GO:0009123	nucleoside monophosphate metabolic proce...	12	0	0.36	0.975
GO:0009126	purine nucleoside monophosphate metaboli...	12	0	0.36	0.975
GO:0046034	ATP metabolic process	12	0	0.36	0.975
GO:0050793	regulation of developmental process	12	0	0.36	0.9772
GO:0006952	defense response	33	0	1	0.9774
GO:0019438	aromatic compound biosynthetic process	52	1	1.57	0.9778
GO:0009908	flower development	9	0	0.27	0.9803
GO:0090567	reproductive shoot system development	9	0	0.27	0.9803
GO:0006753	nucleoside phosphate metabolic process	15	0	0.45	0.981
GO:0009117	nucleotide metabolic process	15	0	0.45	0.981
GO:0055086	nucleobase-containing small molecule met...	15	0	0.45	0.981
GO:1901657	glycosyl compound metabolic process	15	0	0.45	0.981
GO:1901135	carbohydrate derivative metabolic proces...	16	0	0.48	0.9842
GO:1901700	response to oxygen-containing compound	11	0	0.33	0.9856
GO:0009605	response to external stimulus	7	0	0.21	0.9864
GO:0006950	response to stress	44	1	1.33	0.992
GO:0009719	response to endogenous stimulus	12	0	0.36	0.9925
GO:0048638	regulation of developmental growth	6	0	0.18	0.9927
GO:0040008	regulation of growth	6	0	0.18	0.9927
GO:0071702	organic substance transport	10	0	0.3	0.9938
GO:0033036	macromolecule localization	10	0	0.3	0.9938
GO:0009725	response to hormone	10	0	0.3	0.9938
GO:0046907	intracellular transport	9	0	0.27	0.9944
GO:0008104	protein localization	9	0	0.27	0.9944
GO:0015031	protein transport	9	0	0.27	0.9944
GO:0045184	establishment of protein localization	9	0	0.27	0.9944
GO:0070727	cellular macromolecule localization	8	0	0.24	0.9951
GO:0034613	cellular protein localization	8	0	0.24	0.9951
GO:0010154	fruit development	8	0	0.24	0.9951
GO:0070887	cellular response to chemical stimulus	7	0	0.21	0.9957
GO:0009607	response to biotic stimulus	7	0	0.21	0.9957
GO:0071310	cellular response to organic substance	7	0	0.21	0.9957
GO:0006886	intracellular protein transport	7	0	0.21	0.9957
GO:0071495	cellular response to endogenous stimulus	6	0	0.18	0.9963
GO:0048316	seed development	6	0	0.18	0.9963
GO:0009755	hormone-mediated signaling pathway	6	0	0.18	0.9963
GO:0051707	response to other organism	6	0	0.18	0.9963
GO:0043207	response to external biotic stimulus	6	0	0.18	0.9963
GO:0032870	cellular response to hormone stimulus	6	0	0.18	0.9963
GO:0048569	post-embryonic organ development	7	0	0.21	0.9976
GO:0048437	floral organ development	7	0	0.21	0.9976
GO:0048438	floral whorl development	7	0	0.21	0.9976
GO:0044702	single organism reproductive process	16	0	0.48	0.9994
GO:0051704	multi-organism process	11	0	0.33	1
GO:0008150	biological_process	232	7	7	1
Go ID: ID of GO term;Term: GO function description;Annotated gene: The number of genes in which all genes are annotated to this function;Significant gene: differentially expressed miRNA target gene annotated to the number of genes in the function;Expected gene: Annotated to the expected value of the differential expression of the mi RNA target gene;KS: The saliency statistics of the enrichment Te…

## Sheet: CC
GO.ID	Term	Annotated	Significant	Expected	KS
GO:0098588	bounding membrane of organelle	6	2	0.17	0.066
GO:0031090	organelle membrane	10	2	0.28	0.094
GO:0009507	chloroplast	28	2	0.78	0.132
GO:0043226	organelle	81	2	2.25	0.143
GO:0043229	intracellular organelle	81	2	2.25	0.143
GO:0005773	vacuole	8	2	0.22	0.152
GO:0005622	intracellular	95	2	2.64	0.158
GO:0009536	plastid	29	2	0.81	0.167
GO:0005840	ribosome	6	0	0.17	0.172
GO:0030529	ribonucleoprotein complex	6	0	0.17	0.172
GO:0043232	intracellular non-membrane-bounded organ...	9	0	0.25	0.211
GO:0043228	non-membrane-bounded organelle	9	0	0.25	0.211
GO:0005623	cell	102	2	2.83	0.219
GO:0044464	cell part	102	2	2.83	0.219
GO:0043231	intracellular membrane-bounded organelle	77	2	2.14	0.29
GO:0043227	membrane-bounded organelle	77	2	2.14	0.29
GO:0044444	cytoplasmic part	56	2	1.56	0.297
GO:0044424	intracellular part	93	2	2.58	0.313
GO:0044422	organelle part	34	2	0.94	0.431
GO:0044446	intracellular organelle part	34	2	0.94	0.431
GO:0005737	cytoplasm	60	2	1.67	0.464
GO:0071944	cell periphery	16	1	0.44	0.465
GO:0016020	membrane	57	4	1.58	0.466
GO:0005634	nucleus	31	0	0.86	0.476
GO:0005576	extracellular region	19	0	0.53	0.543
GO:0044434	chloroplast part	15	1	0.42	0.565
GO:0044435	plastid part	15	1	0.42	0.565
GO:0048046	apoplast	16	0	0.44	0.605
GO:0044425	membrane part	28	2	0.78	0.617
GO:0031224	intrinsic component of membrane	28	2	0.78	0.617
GO:0016021	integral component of membrane	28	2	0.78	0.617
GO:0032991	macromolecular complex	19	1	0.53	0.626
GO:0009941	chloroplast envelope	6	1	0.17	0.644
GO:0009526	plastid envelope	6	1	0.17	0.644
GO:0005829	cytosol	10	0	0.28	0.787
GO:0009570	chloroplast stroma	8	0	0.22	0.811
GO:0009532	plastid stroma	8	0	0.22	0.811
GO:0012505	endomembrane system	7	0	0.19	0.828
GO:0031967	organelle envelope	10	1	0.28	0.83
GO:0005886	plasma membrane	12	1	0.33	0.834
GO:0031975	envelope	11	1	0.31	0.845
GO:0043234	protein complex	12	1	0.33	0.922
GO:0005739	mitochondrion	9	0	0.25	0.956
GO:0005575	cellular_component	144	4	4	1
Go ID: ID of GO term;Term: GO function description;Annotated gene: The number of genes in which all genes are annotated to this function;Significant gene: differentially expressed miRNA target gene annotated to the number of genes in the function;Expected gene: Annotated to the expected value of the differential expression of the mi RNA target gene;KS: The saliency statistics of the enrichment Te…

## Sheet: MF
GO.ID	Term	Annotated	Significant	Expected	KS
GO:0003676	nucleic acid binding	62	2	1.81	0.0059
GO:0016773	phosphotransferase activity, alcohol gro...	20	0	0.58	0.0407
GO:0004674	protein serine/threonine kinase activity	16	0	0.47	0.0498
GO:0016791	phosphatase activity	6	1	0.18	0.079
GO:0042578	phosphoric ester hydrolase activity	6	1	0.18	0.079
GO:0004672	protein kinase activity	18	0	0.52	0.0809
GO:0003723	RNA binding	14	0	0.41	0.1066
GO:0003824	catalytic activity	145	5	4.23	0.1219
GO:0016787	hydrolase activity	50	3	1.46	0.1318
GO:0003677	DNA binding	39	1	1.14	0.1719
GO:0043168	anion binding	70	1	2.04	0.178
GO:0016788	hydrolase activity, acting on ester bond...	13	1	0.38	0.1818
GO:0017111	nucleoside-triphosphatase activity	21	2	0.61	0.1883
GO:0016462	pyrophosphatase activity	21	2	0.61	0.1883
GO:0022857	transmembrane transporter activity	19	2	0.55	0.1905
GO:0022804	active transmembrane transporter activit...	11	0	0.32	0.1923
GO:1901363	heterocyclic compound binding	136	2	3.97	0.2062
GO:0097159	organic cyclic compound binding	136	2	3.97	0.2062
GO:0016301	kinase activity	24	0	0.7	0.2109
GO:0008270	zinc ion binding	10	0	0.29	0.2374
GO:0016817	hydrolase activity, acting on acid anhyd...	22	2	0.64	0.2604
GO:0016818	hydrolase activity, acting on acid anhyd...	22	2	0.64	0.2604
GO:0016740	transferase activity	50	0	1.46	0.2652
GO:0035639	purine ribonucleoside triphosphate bindi...	44	1	1.28	0.2924
GO:0052716	hydroquinone:oxygen oxidoreductase activ...	15	0	0.44	0.2931
GO:0016772	transferase activity, transferring phosp...	33	0	0.96	0.3069
GO:0043565	sequence-specific DNA binding	9	0	0.26	0.3148
GO:0005215	transporter activity	21	2	0.61	0.3209
GO:0032550	purine ribonucleoside binding	64	1	1.87	0.3349
GO:0032553	ribonucleotide binding	64	1	1.87	0.3349
GO:0032555	purine ribonucleotide binding	64	1	1.87	0.3349
GO:0001882	nucleoside binding	64	1	1.87	0.3349
GO:0001883	purine nucleoside binding	64	1	1.87	0.3349
GO:0097367	carbohydrate derivative binding	64	1	1.87	0.3349
GO:0032549	ribonucleoside binding	64	1	1.87	0.3349
GO:0005524	ATP binding	42	1	1.23	0.3355
GO:0016682	oxidoreductase activity, acting on diphe...	16	0	0.47	0.3499
GO:0016679	oxidoreductase activity, acting on diphe...	16	0	0.47	0.3499
GO:0016887	ATPase activity	15	2	0.44	0.393
GO:0017076	purine nucleotide binding	65	1	1.9	0.4022
GO:0016779	nucleotidyltransferase activity	11	0	0.32	0.4548
GO:0003700	sequence-specific DNA binding transcript...	23	0	0.67	0.4918
GO:0001071	nucleic acid binding transcription facto...	23	0	0.67	0.4918
GO:1901265	nucleoside phosphate binding	73	1	2.13	0.4924
GO:0000166	nucleotide binding	73	1	2.13	0.4924
GO:0036094	small molecule binding	73	1	2.13	0.4924
GO:0042623	ATPase activity, coupled	11	1	0.32	0.4936
GO:0015405	P-P-bond-hydrolysis-driven transmembrane...	7	0	0.2	0.495
GO:0015399	primary active transmembrane transporter...	7	0	0.2	0.495
GO:0043169	cation binding	46	0	1.34	0.5061
GO:0008324	cation transmembrane transporter activit...	9	1	0.26	0.5081
GO:0032559	adenyl ribonucleotide binding	62	1	1.81	0.5146
GO:0022891	substrate-specific transmembrane transpo...	14	2	0.41	0.5149
GO:0046872	metal ion binding	45	0	1.31	0.5239
GO:0016705	oxidoreductase activity, acting on paire...	6	0	0.18	0.5239
GO:0043492	ATPase activity, coupled to movement of ...	6	0	0.18	0.5487
GO:0042626	ATPase activity, coupled to transmembran...	6	0	0.18	0.5487
GO:0016820	hydrolase activity, acting on acid anhyd...	6	0	0.18	0.5487
GO:0046914	transition metal ion binding	32	0	0.93	0.5529
GO:0048037	cofactor binding	8	0	0.23	0.5588
GO:0030554	adenyl nucleotide binding	63	1	1.84	0.5924
GO:0046983	protein dimerization activity	7	0	0.2	0.6043
GO:0022892	substrate-specific transporter activity	15	2	0.44	0.6267
GO:0004175	endopeptidase activity	7	0	0.2	0.6565
GO:0043167	ion binding	113	1	3.3	0.658
GO:0003682	chromatin binding	6	0	0.18	0.7225
GO:0015075	ion transmembrane transporter activity	11	1	0.32	0.7586
GO:0005507	copper ion binding	18	0	0.52	0.7836
GO:0005515	protein binding	14	0	0.41	0.784
GO:0022890	inorganic cation transmembrane transport...	8	1	0.23	0.7853
GO:0016491	oxidoreductase activity	37	1	1.08	0.8153
GO:0016829	lyase activity	7	0	0.2	0.8612
GO:0005488	binding	181	2	5.28	0.8675
GO:0070011	peptidase activity, acting on L-amino ac...	10	0	0.29	0.9006
GO:0008233	peptidase activity	10	0	0.29	0.9006
GO:0043531	ADP binding	25	0	0.73	0.9245
GO:0003674	molecular_function	240	7	7	1
Go ID: ID of GO term;Term: GO function description;Annotated gene: The number of genes in which all genes are annotated to this function;Significant gene: differentially expressed miRNA target gene annotated to the number of genes in the function;Expected gene: Annotated to the expected value of the differential expression of the mi RNA target gene;KS: The saliency statistics of the enrichment Te…
