# Supplementary material for: Differential expression of microRNAs in tomato leaves treated with different light qualities
Source: BMC Genomics. 2020 Jan 13;21:37. doi: 10.1186/s12864-019-6440-4 (PMC6958596; doi:10.1186/s12864-019-6440-4)
Supplement: Supplementary file 6 — Additional file 6: Table S6. KEGG analysis of target genes. [file 12864_2019_6440_MOESM6_ESM.xls]

## Sheet: Sheet1
Pathway	ko_ID	Target genes	MiRNA corresponding to the target gene	KO|e_value|Database_Genes|Anno
Zeatin biosynthesis	ko00908	gene:Solyc01g080150.2	sly-miR9472-3p	K10760|0|sly:101259193|IPT2; adenylate isopentenyltransferase 5, chloroplastic-like; K10760 adenylate isopentenyltransferase (cytokinin synthase) (A)
		gene:Solyc11g019860.1	unconservative_9_37129	K10760|1.37578e-107|sly:101245611|adenylate isopentenyltransferase 5, chloroplastic-like; K10760 adenylate isopentenyltransferase (cytokinin synthase) (A)
Homologous recombination	ko03440	gene:Solyc09g097880.2	sly-miR156e-5p	K03165|0|sly:101268032|DNA topoisomerase 3-beta; K03165 DNA topoisomerase III [EC:5.99.1.2] (A)
		gene:Solyc06g050510.2	sly-miR9472-3p	K10875|0|sly:101262122|SNF2 domain-containing protein CLASSY 1-like; K10875 DNA repair and recombination protein RAD54 and RAD54-like protein [EC:3.6.4.-] (A)
Plant hormone signal transduction	ko04075	gene:Solyc06g068930.1	sly-miR169b	K13464|6.4992e-141|sly:101263620|protein TIFY 6B-like; K13464 jasmonate ZIM domain-containing protein (A)
		gene:Solyc08g082260.1	sly-miR9474-5p	K14497|0|sly:101255229|probable protein phosphatase 2C 51; K14497 protein phosphatase 2C [EC:3.1.3.16] (A)
Phagosome	ko04145	gene:Solyc02g084360.2	sly-miR394-3p	K02155|4.72849e-74|sot:102585887|V-type proton ATPase 16 kDa proteolipid subunit c2-like; K02155 V-type H+-transporting ATPase 16kDa proteolipid subunit (A)
Plant-pathogen interaction	ko04626	gene:Solyc01g006840.2	sly-miR156e-3p	K13412|0|sly:101263840|calcium-dependent protein kinase 26-like; K13412 calcium-dependent protein kinase [EC:2.7.11.1] (A)
mRNA surveillance pathway	ko03015	gene:Solyc03g121410.2	sly-miR156e-5p	K04354|0|sly:101246329|serine/threonine protein phosphatase 2A 55 kDa regulatory subunit B beta isoform; K04354 serine/threonine-protein phosphatase 2A regulatory subunit B (A)
Nucleotide excision repair	ko03420	gene:Solyc08g081340.2	sly-miR9474-5p	K10843|0|sly:101251406|DNA repair helicase XPB1; K10843 DNA excision repair protein ERCC-3 [EC:3.6.4.12] (A)
Fatty acid elongation	ko00062	gene:Solyc08g067260.2	sly-miR9472-3p	K15397|0|sly:101266659|3-ketoacyl-CoA synthase 10; K15397 3-ketoacyl-CoA synthase [EC:2.3.1.199] (A)
Tropane, piperidine and pyridine alkaloid biosynthesis	ko00960	gene:Solyc04g054950.2	sly-miR156e-5p	K08081|0|sly:101263402|tropinone reductase homolog; K08081 Tropinone reductase 1 [EC:1.1.1.206] (A)
